# Supplementary material for: BNST GABAergic neurons modulate wakefulness over sleep and anesthesia
Source: Commun Biol. 2024 Mar 19;7:339. doi: 10.1038/s42003-024-06028-5 (PMC10950862; doi:10.1038/s42003-024-06028-5)
Supplement: Supplementary file 4 — Supplementary Data 1 [file 42003_2024_6028_MOESM4_ESM.xlsx]

## Sheet: Figure 1
Fig. 1e				Fig. 1f
Wake	NREM	REM		NREM	Wake		NREM	REM		REM	Wake		Wake	NREM
0.0761521	0.0380755	0.125188		0.0256641	0.0614806		0.0388284	0.121521		0.103039	0.0364369		0.0416901	0.0277795
0.064811	0.0365032	0.11524		0.0258289	0.0491317		0.031796	0.119435		0.123205	0.0341263		0.0473106	0.0280674
0.0983991	0.0519136	0.15258		0.0371221	0.0921005		0.0478027	0.176999		0.143216	0.0496658		0.0678902	0.0368914
0.0342733	0.0161498	0.0544693		0.010817	0.0327582		0.0150482	0.0502195		0.0437628	0.0177757		0.0218903	0.012907
0.0246311	0.0177588	0.0336395		0.00811488	0.018186		0.0124647	0.0289977		0.0299945	0.014757		0.0138955	0.0080747
0.0396718	0.0298423	0.0515072		0.0207675	0.0312039		0.0215149	0.0423721		0.0412997	0.026174		0.0314658	0.0226334

## Sheet: Figure 2
Fig. 2c Oxygen
Pre	During	Post
-0.0274297	-0.0283427	0.0967803
0.143788	-0.397444	0.0287417
0.0867151	0.136896	-0.0196149
0.0355201	-0.466543	-0.0253186
0.161026	-0.0361608	0.167361
0.1458	0.145084	0.427825
Fig. 2c Isoflurane
Pre	During	Post
0.193594	-6.15956	-0.0156967
0.218718	-5.14312	-0.0194373
-0.939686	-6.11284	0.135473
-0.0071392	-7.42391	-1.26563
1.27122	-4.18252	0.70041
0.0210568	-7.96165	-3.60885

## Sheet: Figure 3
Fig. 3f Probabilities of each brain state (stimulation during stable NREM sleep)							Fig. 3g Latency to wake from NREM sleep
mCherry			ChR2				mCherry	ChR2
Wake	NREM	REM	Wake	NREM	REM		54.77	0.67
0.066672	0.933328	0	1	0	0		78.72	1.68
0.0875	0.9125	0	0.9422	0.0578	0		46.58	2.33
0.12	0.88	0	0.96	0.04	0		59.71	0.58
0.01538	0.93848	0.04614	1	0	0		46.83	1.1
0.067672	0.901568	0.03076	1	0	0		42.51	1.26
0.14654	0.85346	0	0.98044	0.01956	0		58.12	0.69
0.14546	0.85454	0	1	0	0		67	1.39
0.1538	1	0.0769	0.988088	0.011912	0
Fig. 3i Probabilities of each brain state (stimulation during stable REM sleep)							Fig. 3j Latency to wake from REM sleep
mCherry			ChR2				mCherry	ChR2
Wake	NREM	REM	Wake	NREM	REM		68.53	3.7
0.05	0	0.95	0.92	0	0.08		120	2.98
0	0	1	0.88572	0	0.11428		52.61	9.26
0.08	0	0.92	0.9	0	0.1		44.049	2.39
0.22858	0	0.77142	0.5852	0	0.4148		50.87	3.61
0	0	1	0.83032	0	0.16968		47.12	3.5
0.14112	0.01176	0.84712	0.84706	0	0.15294		22.73	2.32
0.32728	0	0.67272	0.91666	0	0.08334		36.48	3.17
0.398	0.03334	0.56866	0.85	0	0.15

## Sheet: Figure 4
Fig. 4f Relative power (mCherry)									Fig. 4k Burst duration (mCherry)			Fig. 4l BSR (mCherry)
Before				Stim					Before	Stim		Before	Stim
delta	theta	alpha	beta	delta	theta	alpha	beta		32.69	28.67		0.3834	0.4253
55.9597	22.9202	8.45829	6.0875	62.6143	20.7514	6.7998	3.95932		30.47	35.84		0.4341	0.3545
54.1009	22.2507	11.3029	5.35296	61.623	18.0605	8.27196	3.73325		27.09	27.27		0.4541	0.5091
51.5946	26.9313	10.8039	7.0861	48.1638	27.6899	12.2685	7.37302		22.49	29.12		0.5868	0.4787
51.7638	27.2608	10.0723	6.03535	53.1097	26.3974	9.38443	5.37671		30.52	29.1		0.4301	0.4701
54.4794	26.7537	10.0787	5.8403	50.5731	29.4584	10.9594	6.00241		13.85	17.15		0.7463	0.6948
52.6112	25.6936	12.1868	4.67059	51.9966	27.4379	12.145	5.42084		27.54	26.01		0.4888	0.4506
61.1001	23.513	8.05991	4.5122	60.5304	24.744	7.99392	4.40824		26.83	30.65		0.5021	0.4553
58.3837	23.3466	7.26344	5.06333	52.8729	26.0913	10.4821	6.04549		29.7	27.05		0.4459	0.5021
59.8006	25.0134	7.89415	4.35405	59.5155	24.6498	8.68938	4.11333		22.28	18.69		0.5528	0.6576
61.0077	23.7507	7.64562	4.27536	62.1101	23.3814	7.11454	4.21745
Fig. 4c Relative power (ChR2)									Fig. 4h Burst duration (ChR2)			Fig. 4i BSR (ChR2)
Before				Stim					Before	Stim		Before	Stim
delta	theta	alpha	beta	delta	theta	alpha	beta		19.35	28.13		0.6361	0.4548
49.0048	31.8525	9.32355	6.01121	23.4181	31.8629	17.6652	23.8308		28.07	47.99		0.4712	0.1073
47.1835	30.2509	12.5168	8.00806	27.6512	33.4739	18.0286	18.6995		26.68	35.28		0.5317	0.3177
48.0901	21.1417	12.0006	7.15736	39.8957	28.1459	11.6381	15.5314		33.67	48.36		0.4018	0.1473
57.1449	24.4501	10.41	6.302	29.8943	31.9113	18.9603	17.2452		14.21	33.24		0.7236	0.4383
44.0099	34.3179	12.2163	7.54566	28.0387	36.8985	16.8565	16.4034		17.215	19.04		0.6617	0.6126
52.0496	30.4421	8.46933	7.19202	34.7761	29.7529	14.5936	18.2484		45.52	54.67		0.1801	0
48.9316	30.589	11.1089	6.20763	35.3306	32.6947	16.7525	11.4259		26.4	59.03		0.5233	0
56.8971	28.2274	8.41957	4.74988	41.5396	34.2059	14.441	8.40623		18.8	49.58		0.645	0.1558
48.3965	33.2664	11.2442	5.52862	33.301	28.6565	12.6808	19.3211		34.45	56.09		0.3853	0.0328
48.3659	31.4727	10.0896	6.55154	31.4914	27.981	16.6168	19.739

## Sheet: Figure 5
Fig. 5c Time spent in wake (%)																										Fig. 5d Time spent in each stage during the dark phase (%)							Fig. 5e Time spent in each stage during the light phase (%)							Fig. 5f Time spent in each stage during 24h (%)							Fig. 5g Induction time		Fig. 5h Emergence time
	20:00	21:00	22:00	23:00	24:00	1:00	2:00	3:00	4:00	5:00	6:00	7:00	8:00	9:00	10:00	11:00	12:00	13:00	14:00	15:00	16:00	17:00	18:00	19:00		mCherry			Caspase3				mCherry			Caspase3				mCherry			Caspase3				mCherry	Caspase3	mCherry
mCherry	28.3	18.8	59.2	51.7	100	54.9	67.9	4.8	16.9	51.4	49	100	53.9	32.2	41.9	13	23.9	23.8	47.6	32.3	11.8	8.8	65.7	26.8		Wake	NREM	REM	Wake	NREM	REM		Wake	NREM	REM	Wake	NREM	REM		Wake	NREM	REM	Wake	NREM	REM		120	342	131
	28.3	52.7	69.3	92.4	16	94.4	59.3	25.2	63.4	46.2	50.1	100	48.9	38.9	10	39.9	68.2	33.6	49.3	61.8	42.2	40.1	30.7	43		66.4	31.8	1.7	41.2	53.8	5		32.5	59.4	8.1	26.9	65.7	7.4		49.5	45.6	4.9	34.1	59.8	6.2		251	190	235
	81.9	49.3	100	67.1	90.1	58.7	84.1	43.3	21.6	53.7	77.9	74.3	36.7	80.7	47.7	11.6	30.8	22.1	12.2	30	30.2	11.1	29.4	12.9		58.1	38	3.9	46.3	50.8	2.9		42.2	52.5	5.3	39.8	51	9.2		50.2	45.2	4.6	43	50.9	6.1		74	58	112
	57.1	50.3	100	100	66.2	83.6	86.8	60.3	42.7	52.1	68.2	73.8	56.8	48.4	20.3	13.7	39.9	18.2	13.7	51.9	17.7	10.1	51.2	21.2		66.8	31	2.2	41.2	53.5	5.3		29.6	61.3	9.1	35.6	56.4	8		48.2	46.1	5.6	38.4	54.9	6.6		465	89	98
	53.1	55.6	100	98.9	59	62.9	95.4	97	26.7	43	99.9	34.1	49	13.3	51.7	21.1	27.7	21.2	24	52.7	17.6	38.6	18.7	35		70.1	29.1	0.8	43.6	50.3	6.1		30.3	60.1	9.6	37.3	54.7	7.9		50.2	44.6	5.2	40.4	52.5	7		188	150	163
	52.9	67.7	70.2	76.2	100	100	66.9	59.6	32.1	67.8	100	100	37.9	62.3	40.4	37.4	38.8	54.4	62.8	20.3	47.1	20	44	24.8		68.8	29.6	1.6	52	42.4	5.6		30.9	60.5	8.6	39.3	54.3	6.4		49.8	45.1	5.1	45.6	48.3	6		347	114	139
	51	46.2	84.2	100	100	100	100	60.2	66.6	49.7	65.3	69.1	40.3	70.3	21.8	24.8	46.3	23.9	46.7	7.9	27.9	9.6	58.9	31.9		74.4	24.1	1.5	43.4	51.6	5		40.9	52.4	6.7	29.3	64.9	5.8		57.7	38.3	4.1	36.4	58.2	5.4		81	163	120
	81.4	87.8	79.8	74.2	92.7	72.8	43.6	67.1	39.8	80.9	45.6	91.1	53.7	32	74.1	31.9	73.1	55.4	39.9	50.6	58.9	23.4	64.3	62.3		74.4	23.3	2.4	38.5	56.6	4.9		34.2	56.7	9.1	37.7	58.9	3.4		54.3	40	5.8	38.1	57.8	4.2		53	128	115
																										71.4	25.4	3.2	54.4	43.5	2.2		51.6	39	9.3	49.6	47.4	3		61.5	32.2	6.3	52	45.5	2.6
Caspase3	44.8	62.4	41.2	39.6	18.8	43.2	32	39.6	61.7	33.9	24	53.7	33.1	12	29.2	14.7	27.3	22.3	43.4	22.7	15.4	40.8	19.2	42.3
	58	40.4	40.7	49.8	27.8	34.3	35.6	83.2	26.7	33.3	63.8	62	84.3	53.6	47.9	29.1	46	26.7	26.6	42.7	26.3	35.3	28.1	30.6
	57.4	57	37.8	46.1	53.7	46.3	14.8	57.1	22.4	27.2	40.1	34.8	48.4	26.2	32.4	37	16.8	56.7	14.1	38.4	8.8	67.9	32.7	47.8
	46.9	25.3	55.4	39.7	85.6	44.6	52.2	49	19.7	38.2	40.8	25.6	39.9	24.2	37.4	42	22.9	44.7	28	48.3	34.4	36.1	29	60.9
	51	58.6	85.8	43.2	67.3	28.6	63.7	45.1	47.9	63.3	22.8	46.7	30.8	61.4	12.9	31.7	43.7	53.7	36.9	26.2	51.6	22	39.6	60.8
	17.9	82.9	44.2	31.3	77.6	54.9	29.7	16.1	42.4	49.9	18.8	55.4	14.6	26.8	32.8	21.9	42.7	33.8	26.6	37.4	20.2	51	27.7	16.8
	44.9	35	52.9	34.8	21.4	29.2	55.3	28.2	45.9	32.4	23.2	58.1	42.7	21.6	18.4	46.4	39.7	43.1	63.2	30.9	29.8	45	34.3	37.2
	41.7	46.8	56.4	67	69.7	68.1	42.9	59.3	48.2	44.6	62.7	45.1	59.1	31.2	56.2	56.3	54	52.8	51.4	44.9	60.7	31.7	42.2	54.4
Fig. 5c Time spent in NREM (%)
mCherry	61.7	75.2	37.4	47.2	0	43.1	32.1	79.3	72.4	47.1	47	0	43.4	60	52.6	75.3	66.8	69.1	47.1	58.3	79.6	76.9	31.1	64.4
	64.1	43.4	30.7	7.6	77.8	5.6	39.8	64	29.6	46.2	47.2	0	45.9	54.8	74.7	54.7	29.8	59.9	47.9	37.3	53.9	53.8	62.6	54.9
	18.1	43.1	0	32.9	9.9	39.4	15.9	54	69.7	43.6	19.8	25.7	55.3	18.7	49	76.9	59.7	67.4	77	57.9	61	77.4	60.7	74.3
	42.9	46.7	0	0	33.8	16.4	13.2	39.7	53.9	44.3	31.8	26.2	39.8	47.8	67.4	72.9	50.7	70	74.4	45.7	69.6	74.7	44.3	64
	41.8	42.2	0	1.1	41	37.1	4.6	3	71	52.2	0.1	61.7	47.7	73	46.4	66.3	64.1	77	64.6	38.9	66.1	56.1	69	56.7
	46.2	29.7	28.6	23.8	0	0	33.1	38.1	60.3	29.2	0	0	58.3	37	52.2	61.2	52	39.2	33.4	70	43.8	65.8	49.4	66.7
	40.2	46	15.8	0	0	0	0	39.8	30.3	47.1	29.3	30.9	49.4	28.6	70.4	59.4	47.6	63.1	47.8	78	62.4	81	33.2	59
	18.6	10.6	17.6	24.7	7.3	25.9	48.7	29.1	45.4	19.1	48.8	8.9	42.6	57.7	22.6	54.1	24	36.2	48.9	33.9	39.4	49	33	27.2
Caspase3	53.8	37.6	52.1	54.4	69.3	55.6	61.4	58.4	30.2	61	66	45.6	66.9	81.4	67.3	78.9	67.7	65.2	54.9	69.2	69.2	49.3	67.8	51
	42	56.4	59.3	45.3	68.6	63.7	56.9	16.8	66.2	60.2	36.2	38	15.7	39.7	48.4	59.7	45.9	63.7	61.2	49.1	61	52	63.8	52.2
	33.9	43	57.1	47.4	44.2	44.7	75.9	37.4	76	66.7	56.6	58.8	48.8	63.1	61.3	51.6	71.8	43.3	72	50.9	79.2	29.4	61.2	44.3
	44.1	63.7	41.3	57.6	12.4	51	45.8	45.3	72.9	51.8	53.3	64.4	56.7	65.6	54.1	53.9	67.7	47.1	63.3	41.9	51.8	60	62.3	32.4
	41	37.7	14.2	48.9	27.9	61.7	33.3	45.4	47.8	29.6	70.1	50.9	61.9	36.8	79.6	61	52.6	42	56.3	68.9	36.7	69.1	50.7	36.2
	72.3	17.1	51	60.4	22.4	37.7	61.9	79.1	52.1	50.1	70.3	44.6	77.4	67.7	62.6	69.3	53.4	64	65.1	59.4	75.1	46.9	63.4	74.3
	44.1	59	44.2	54.9	72.6	65.1	44.7	68.3	52.6	65.6	69.7	39.1	52.7	77.2	78.3	50.8	59.3	53.3	36.8	69.1	63.2	51.8	60.8	53.2
	53.8	47.9	43.6	32.9	29.7	31.2	54.1	40.4	46.6	52.8	34.8	53.9	39.6	64.4	43.8	41.2	44.4	47.2	46.1	55.1	34.9	59.9	49.9	42.8
Fig. 5c Time spent in REM (%)
mCherry	10	6	3.3	1.1	0	2	0	15.9	10.7	1.4	4	0	2.7	7.8	5.6	11.7	9.3	7.1	5.3	9.3	8.7	14.3	3.2	8.8
	7.6	3.9	0	0	6.2	0	0.9	10.8	7	7.6	2.7	0	5.2	6.3	15.3	5.4	2	6.6	2.8	0.9	3.9	6.1	6.8	2.1
	0	7.6	0	0	0	1.9	0	2.7	8.8	2.8	2.3	0	8	0.7	3.3	11.6	9.6	10.4	10.8	12.1	8.8	11.4	9.9	12.8
	0	3	0	0	0	0	0	0	3.4	3.6	0	0	3.4	3.8	12.2	13.4	9.4	11.8	11.9	2.4	12.8	15.2	4.4	14.8
	5.1	2.2	0	0	0	0	0	0	2.3	4.8	0	4.2	3.3	13.7	1.9	12.6	8.2	1.8	11.4	8.4	16.3	5.3	12.3	8.3
	0.9	2.7	1.2	0	0	0	0	2.3	7.6	3	0	0	3.8	0.7	7.3	1.3	9.2	6.3	3.8	9.7	9.1	14.2	6.6	8.6
	8.8	7.8	0	0	0	0	0	0	3.1	3.2	5.3	0	10.2	1.1	7.8	15.8	6.1	13	5.6	14.1	9.7	9.4	7.9	9.1
	0	1.7	2.7	1.1	0	1.3	7.8	3.8	14.8	0	5.7	0	3.8	10.3	3.3	14	2.9	8.3	11.2	15.6	1.7	27.6	2.7	10.4
Caspase3	1.4	0	6.7	6	11.9	1.2	6.6	2	8.1	5.1	10	0.8	0	6.6	3.4	6.4	5	12.4	1.7	8.1	15.3	9.9	13	6.7
	0	3.1	0	4.9	3.7	2	7.6	0	7.1	6.4	0	0	0	6.8	3.7	11.2	8.1	9.7	12.2	8.2	12.7	12.7	8.1	17.2
	8.7	0	5.1	6.4	2.1	9	9.3	5.4	1.6	6.1	3.3	6.4	2.8	10.7	6.2	11.4	11.4	0	13.9	10.7	12	2.7	6.1	7.9
	9	11	3.2	2.8	2	4.4	2	5.7	7.4	10	5.9	10	3.4	10.2	8.4	4.1	9.4	8.2	8.7	9.8	13.8	3.9	8.7	6.7
	8	3.8	0	7.9	4.8	9.8	3	9.4	4.3	7.1	7.1	2.4	7.3	1.8	7.6	7.3	3.8	4.3	6.8	4.9	11.8	8.9	9.8	3
	9.8	0	4.8	8.2	0	7.4	8.4	4.8	5.3	0	10.9	0	8	5.6	4.7	8.8	3.9	2.2	8.3	3.1	4.7	2.1	8.9	8.9
	11	6	2.9	10.3	6	5.7	0	3.4	1.6	2	7.1	2.8	4.7	1.2	3.2	2.8	1	3.6	0	0	7	3.2	4.9	9.6
	4.6	5.3	0	0.1	0.7	0.7	3	0.2	5.2	2.7	2.6	1	1.3	4.3	0	2.4	1.6	0	2.4	0	4.4	8.4	7.9	2.8
[truncated: 1 more columns]

## Sheet: Figure 6
Fig. 6c Latency to wake from NREM sleep			Fig. 6i Relative power (mCherry)									Fig. 6n Burst duration (mCherry)			Fig. 6o BSR (mCherry)
mCherry	ChR2		Before				Stim					Before	Stim		Before	Stim
46.71	0.68		delta	theta	alpha	beta	delta	theta	alpha	beta		41.74	34.81		0.2847	0.393
91.97	0.7		55.2236	27.9374	9.56223	4.25318	54.4053	28.578	8.09915	5.35071		29.349	31.78		0.3791	0.365
66.24	1.44		57.683	25.2617	8.55923	4.66277	62.4907	19.819	8.73638	5.17823		37.59	32.4		0.2993	0.4344
47.31	2.81		43.7462	33.7205	12.685	8.83425	50.0819	29.7972	10.3714	8.35888		22.99	37.63		0.5753	0.34
65.42	0.64		48.8302	30.8099	12.9447	6.17748	46.0574	33.8148	12.5576	7.04704		30.68	27.48		0.4238	0.473
Fig. 6c Latency to wake from REM sleep			45.6748	32.3382	12.5777	8.19446	49.2592	30.3286	11.7125	7.6555		27.5	21.67		0.4672	0.5957
mCherry	ChR2		52.8597	28.3893	10.2116	6.53417	55.0949	26.3733	9.7848	7.72782		16.61	15.38		0.693	0.7276
72.28	2.84		49.5469	32.1351	10.6435	5.91196	55.0012	28.189	9.52476	4.97226		22.82	25.29		0.582	0.4986
51.4	5.42		53.655	29.9941	10.175	5.11526	48.1221	32.3699	10.2695	8.02738		22.16	23.55		0.5723	0.555
55.37	6.96		48.2517	34.3271	9.76095	6.11791	41.6833	39.4211	10.8824	6.77533		25.22	20.14		0.5311	0.6348
44.72	9.43		43.4886	35.2569	11.5929	7.15203	43.5998	36.2472	11.6725	6.74623
31.05	9.49
			Fig. 6f Relative power (ChR2)									Fig. 6k Burst duration (ChR2)			Fig. 6l BSR (ChR2)
			Before				Stim					Before	Stim		Before	Stim
			delta	theta	alpha	beta	delta	theta	alpha	beta		32.99	28.72		0.3851	0.3941
			56.203	26.5689	9.05933	5.85931	52.3337	20.8135	12.995	10.6045		35.31	37.88		0.3026	0.2571
			47.4553	30.4007	12.1661	7.75947	47.9869	28.8502	13.9517	7.8594		29.72	29.46		0.4667	0.4239
			69.4702	18.9696	6.0243	3.07544	51.3007	26.4756	10.7674	8.16685		29.12	31.24		0.4193	0.4198
			58.2232	26.8894	7.6016	5.42101	53.3764	24.581	12.4186	6.17476		32.265	29.43		0.3841	0.4103
			70.4803	17.0209	5.27883	3.11462	60.9722	20.1186	9.38821	4.94539		23.05	19.88		0.5368	0.5618
			59.4225	23.4745	7.591	3.95723	51.3446	22.7402	12.2339	11.1677		17.74	13.87		0.63458	0.7181
			50.2949	33.7012	8.78952	5.33025	41.2921	30.9463	16.5912	8.73051		22.82	25.29		0.5819	0.4986
			58.2067	28.335	7.13618	4.93934	59.0816	26.3971	7.99478	4.74974		24.42	31.07		0.5418	0.4073
			60.2377	26.717	7.67543	3.74593	53.6005	28.8768	10.0733	5.36172		22.46	30.5		0.598	0.4584
			54.6542	30.9751	8.07358	4.67363	56.9868	22.3413	9.03763	7.61948

## Sheet: Supplementary Figure 1
Supplementary Fig.1e				Supplementary Fig.1f
Wake	NREM	REM		NREM	Wake		NREM	REM		REM	Wake		Wake	NREM
0.005715	0.004661	0.004811		0.004833	0.005246		0.005524	0.005383		0.005882	0.005179		0.005139	0.00495
0.006581	0.00798	0.007195		0.005721	0.006334		0.005216	0.005291		0.005538	0.005264		0.005409	0.006376
0.006483	0.005856	0.005839		0.003372	0.002769		0.003093	0.002964		0.003205	0.003277		0.003313	0.002924
0.012884	0.007876	0.010771		0.00433	0.004946		0.005191	0.005236		0.005651	0.005169		0.005735	0.004127

## Sheet: Supplementary Figure 2
Supplementary Fig.2c Firing rate
Control	Iso	Wash
2.51333	2.21333	2.42
2.05	1.66667	1.66667
1.92667	1.37333	1.34
2.08	1.79333	1.8
2.17	1.61	1.52333
2.13333	1.46667	2.20667
2.54667	1.66333	2.25333
1.83333	1.42	2.21667
2.05333	0.83333	1.72
2.08667	1.22	1.73667

## Sheet: Supplementary Figure 3
Supplementary Fig. 3c Percent of wake (%)
	9:15	9:30	9:45	10:00	10:15	10:30	10:45	11:00	11:15	11:30	11:45	12:00
mCherry	38.7	51.1	19.6	56.9	62.2	46.7	53.8	49.8	46.2	50.7	37.8	21.8
	13.3	22.7	32.4	9.3	32.9	15.1	20.4	6.7	25.3	80.9	46.2	6.7
	54.2	24	11.1	34.2	11.6	18.7	20	8	25.3	43.6	20	32
	61.8	14.7	52	72.4	72	16	19.6	13.8	17.3	41.8	58.2	14.7
	65.8	28.9	28	24	51.6	52.9	22.7	28.4	27.1	100	100	100
	59.1	21.8	24	23.6	59.1	33.3	63.6	64.9	100	77.3	24.4	20
	16.9	7.1	57.3	68.9	34.2	14.7	16.9	29.8	40.4	18.7	35.6	100
	71.1	38.7	69.8	77.8	61.8	51.6	21.8	20	41.8	19.6	25.8	23.6
ChR2	36	53.8	62.2	19.1	93.8	100	100	100	84	24.4	45.8	12.9
	91.6	31.6	64.4	22.7	68	65.3	32.9	78.2	43.1	44.4	66.2	60.4
	18.7	16.9	56.9	26.7	84.9	83.1	64	71.1	9.8	16	12.4	14.2
	47.1	27.1	37.8	16	90.7	100	100	100	82.2	47.6	26.2	31.6
	100	84	29.8	32.4	100	100	100	100	100	78.7	65.8	54.7
	19.1	40	60.9	46.2	100	100	100	100	100	60.9	49.8	65.3
	32.9	64	43.6	14.7	96	100	100	100	49.3	62.7	82.7	44.9
	44.4	16.4	19.6	32.4	100	100	100	100	100	76	27.6	66.7
Supplementary Fig. 3d Percent of NREM (%)
mCherry	61.3	48.9	72	43.1	37.8	53.3	46.2	50.2	53.8	49.3	62.2	69.3
	8.4	68.4	35.6	77.3	32	34.7	67.1	21.8	56.9	55.6	33.8	39.6
	45.8	76	88.9	65.8	88.4	81.3	72.4	92	74.7	53.8	76.9	68
	38.2	64.4	47.1	27.6	28	81.8	61.3	71.6	68.9	50.7	35.6	69.8
	34.2	60	64.9	71.6	46.2	40	73.8	63.6	67.6	0	0	0
	36	67.1	68	58.7	35.6	53.8	36.4	35.1	0	8.4	75.6	80
	68	77.3	42.7	27.1	56.4	78.2	75.1	62.2	38.2	72	61.3	0
	28.9	49.3	30.2	22.2	38.2	48.4	78.2	80	58.2	80.4	69.8	76.4
ChR2	64	46.2	37.8	80.9	6.2	0	0	0	16	75.6	54.2	87.1
	8.4	68.4	35.6	77.3	32	34.7	67.1	21.8	56.9	55.6	33.8	39.6
	81.3	82.7	32.9	73.3	15.1	16.9	36	28.9	90.2	84	87.6	74.7
	52.9	72.9	62.2	84	9.3	0	0	0	17.8	52.4	73.8	55.1
	0	16	58.2	55.1	0	0	0	0	0	21.3	34.2	45.3
	77.8	60	27.6	50.7	0	0	0	0	0	39.1	50.2	34.7
	60	36	56.4	68	4	0	0	0	50.7	37.3	17.3	51.1
	55.6	76	72.4	52.9	0	0	0	0	0	24	72.4	33.3
Supplementary Fig. 3e Percent of REM (%)
mCherry	0	0	8.4	0	0	0	0	0	0	0	0	8.9
	0	0	0	8	5.3	0	0	20	2.7	0	0	21.8
	0	0	0	0	0	0	7.6	0	0	2.7	3.1	0
	0	20.9	0.9	0	0	2.2	19.1	14.7	13.8	7.6	6.2	15.6
	0	11.1	7.1	4.4	2.2	7.1	3.6	8	5.3	0	0	0
	4.9	11.1	8	17.8	5.3	12.9	0	0	0	14.2	0	0
	15.1	15.6	0	4	9.3	7.1	8	8	21.3	9.3	3.1	0
	0	12	0	0	0	0	0	0	0	0	4.4	0
ChR2	0	0	0	0	0	0	0	0	0	0	0	0
	0	0	0	0	0	0	0	0	0	0	0	0
	0	0	10.2	0	0	0	0	0	0	0	0	12
	0	0	0	0	0	0	0	0	0	0	0	13.3
	0	0	12	12.4	0	0	0	0	0	0	0	0
	3.1	0	11.6	3.1	0	0	0	0	0	0	0	0
	7.1	0	0	17.3	0	0	0	0	0	0	0	4
	0	7.6	8	14.7	0	0	0	0	0	0	0	0

## Sheet: Supplementary Figure 4
Supplementary Fig.4 Arousal score
BNST		BNST-VTA
mCherrry	ChR2	mCherrry	ChR2
1	2	0	6
0	2	0	2
1	10	0	5
0	2	0	7
0	4	1	4
0	3	0	5
0	10	0	3
0	10	1	3
2	10	0	5
0	9	0	2
